# Supplementary material for: Impact of Rice Bran Oil Emulsified Formulation on Digestion and Glycemic Response to Japonica Rice: An In Vitro Test and a Clinical Trial in Adult Men
Source: Foods. 2024 Aug 21;13(16):2628. doi: 10.3390/foods13162628 (PMC11354130; doi:10.3390/foods13162628)
Supplement: Supplementary file 1 [file foods-13-02628-s001.zip]

Archive with 1 entries (1 files):
- foods-3123510-supplementary.pdf
